# Supplementary material for: How does motion affect GABA-measurements? Order statistic filtering compared to conventional analysis of MEGA-PRESS MRS
Source: PLoS One. 2017 May 16;12(5):e0177795. doi: 10.1371/journal.pone.0177795 (PMC5433745; doi:10.1371/journal.pone.0177795)
Supplement: S1 Data File — After post-processing, the concentrations were computed by LCModel and summarized in this file prior to any statistical analyses. FPxx-y indicates subject xx and measurement y. (XLSX) [file pone.0177795.s001.xlsx]

## Sheet: GABA_Gov
	RAW MEAN MOV	RAW MEDIAN PC MOV	RAW MEDIAN DYN MOV	RAW MEAN REF	RAW MEDIAN PC REF	RAW MEDIAN DYN REF
	GABA	GABA	GABA	GABA	GABA	GABA		MeanRef - MeanMov	MeanRef-MEDPCMov	MeanRef-MEDPCRef	MeanRef-MEDDynMov	MeanRef-MEDDynRef
FP01-1	1.405	1.19	1.198	1.275	1.343	1.351	1	0.13	0.085	0.068	0.077	0.076
FP01-2	0.839	1.168	1.063	1.238	1.334	1.376	2	0.399	0.07	0.096	0.175	0.138
FP01-3	1.109	1.363	1.338	1.403	1.405	1.181	3	0.294	0.04	0.002	0.065	0.222
FP02-1	1.001	0.962	1.042	1.156	1.239	1.17	4	0.155	0.194	0.083	0.114	0.014
FP02-2	1.424	1.035	0.915	1.061	1.048	1.026	5	0.363	0.026	0.013	0.146	0.035
FP02-3	1.013	1.03	1.094	1.075	1.102	1.045	6	0.062	0.045	0.027	0.019	0.03
FP03-1	1.231	1.302	1.309	1.444	1.59	1.523	7	0.213	0.142	0.146	0.135	0.079
FP03-2	1.348	1.229	1.316	1.236	1.337	1.28	8	0.112	0.007	0.101	0.08	0.044
FP03-3	1.167	1.191	1.045	1.335	1.324	1.348	9	0.168	0.144	0.011	0.29	0.013
FP04-1	1.136	1.278	1.19	1.279	1.301	1.233	10	0.143	0.001	0.022	0.089	0.046
FP04-2	1.31	1.332	1.31	1.293	1.405	1.326	11	0.017	0.039	0.112	0.017	0.033
FP04-3	1.497	1.37	1.319	1.271	1.296	1.241	12	0.226	0.099	0.025	0.048	0.03
FP05-1	0.738	1.08	0.731	1.272	1.361	1.297	13	0.534	0.192	0.089	0.541	0.025
FP05-2	1.389	1.304	1.137	1.223	1.144	1.227	14	0.166	0.081	0.079	0.086	0.004
FP05-3	1.559	1.449	1.329	1.111	1.285	1.767	15	0.448	0.338	0.174	0.218	0.656
FP06-1	1.418	1.379	1.683	1.116	1.131	1.097	16	0.302	0.263	0.015	0.567	0.019
FP06-2	1.216	1.13	1.147	1.242	1.193	1.14	17	0.026	0.112	0.049	0.095	0.102
FP06-3	1.026	1.045	1.079	1.114	1.15	1.051	18	0.088	0.069	0.036	0.035	0.063
FP07-1	1.203	1.366	1.234	1.187	1.266	1.275	19	0.016	0.179	0.079	0.047	0.088
FP07-2	0.682	1.121	0.995	1.163	1.172	1.246	20	0.481	0.042	0.009	0.168	0.083
FP07-3	1.229	1.246	1.198	1.335	1.328	1.143	21	0.106	0.089	0.007	0.137	0.192
FP08-1	0.969	1.073	1.14	1.282	1.089	1.09	22	0.313	0.209	0.193	0.142	0.192
FP08-2	1.028	1.166	0.988	1.173	1.256	1.133	23	0.145	0.007	0.083	0.185	0.04
FP08-3	1.019	1.059	1.256	1.214	1.307	1.13	24	0.195	0.155	0.093	0.042	0.084
FP09-1	1.298	1.214	1.185	1.207	1.275	1.208	25	0.091	0.007	0.068	0.022	0.001
FP09-2	1.181	1.267	1.169	1.336	1.472	1.358	26	0.155	0.069	0.136	0.167	0.022
FP09-3	1.29	1.351	1.268	1.321	1.253	1.229	27	0.031	0.03	0.068	0.053	0.092
FP10-1	1.493	0.952	1.076	1.144	1.172	1.16	28	0.349	0.192	0.028	0.068	0.016
FP10-2	1.006	0.921	1.035	1.21	1.27	1.181	29	0.204	0.289	0.06	0.175	0.029
FP10-3	1.501	1.098	1.329	1.157	1.087	1.278	30	0.344	0.059	0.07	0.172	0.121
FP11-1	0.683	1.058	0.982	1.089	0.984	0.995	31	0.406	0.031	0.105	0.107	0.094
FP11-2	1.061	1.322	1.287	1.109	1.078	1.18	32	0.048	0.213	0.031	0.178	0.071
FP11-3	1.237	1.132	0.975	1.243	1.295	1.307	33	0.006	0.111	0.052	0.268	0.064
FP12-1	1.335	1.495	1.4	1.13	1.203	1.078	34	0.205	0.365	0.073	0.27	0.052
FP12-2	0.74	1.253	1.301	1.336	1.334	1.361	35	0.596	0.083	0.002	0.035	0.025
FP12-3	1.004	1.288	1.128	1.265	1.28	1.242	36	0.261	0.023	0.015	0.137	0.023
Mean	1.16069	1.20053	1.17197	1.22347	1.25303	1.22981		0.216611	0.113889	0.0644444	0.143611	0.0810556
Std	0.236142	0.143366	0.167913	0.0927839	0.123484	0.14525

## Sheet: NAA_KAISER
	RAW MEAN MOV	RAW MEDIAN PC MOV	RAW MEDIAN DYN MOV	RAW MEAN REF	RAW MEDIAN PC REF	RAW MEDIAN DYN REF
	NAA	NAA	NAA	NAA	NAA	NAA	MeanRef - MeanMov	MeanRef-MEDPCMov	MeanRef-MEDPCRef	MeanRef-MEDDynMov	MeanRef-MEDDynRef
FP01-1	10.014	10.717	9.558	10.462	10.372	9.94	0.448	0.255	0.09	0.904	0.522
FP01-2	10.762	10.663	10.959	10.016	10.017	10.106	0.746	0.647	0.001	0.943	0.09
FP01-3	10.544	11.261	11.164	10.902	10.997	10.902	0.358	0.359	0.095	0.262	0
FP02-1	9.729	10.258	10.221	10.102	10.334	10.016	0.373	0.156	0.232	0.119	0.086
FP02-2	9.118	9.81	9.548	9.886	9.984	10.186	0.768	0.076	0.098	0.338	0.3
FP02-3	9.516	10.332	9.681	10.645	10.818	10.981	1.129	0.313	0.173	0.964	0.336
FP03-1	9.75	9.922	9.753	10.073	10.227	10.04	0.323	0.151	0.154	0.32	0.033
FP03-2	9.396	9.675	9.695	10.141	10.456	10.545	0.745	0.466	0.315	0.446	0.404
FP03-3	8.856	9.159	9.139	9.389	9.421	9.589	0.533	0.23	0.032	0.25	0.2
FP04-1	10.494	10.62	10.901	10.39	10.098	9.835	0.104	0.23	0.292	0.511	0.555
FP04-2	10.259	10.588	10.618	10.199	11.072	10.683	0.06	0.389	0.873	0.419	0.484
FP04-3	10.43	10.788	10.485	10.32	10.295	9.645	0.11	0.468	0.025	0.165	0.675
FP05-1	9.526	10.002	9.044	9.564	10.358	11.121	0.038	0.438	0.794	0.52	1.557
FP05-2	8.886	9.565	9.145	9.662	9.77	9.326	0.776	0.097	0.108	0.517	0.336
FP05-3	9.532	9.88	9.767	9.467	10.09	9.875	0.065	0.413	0.623	0.3	0.408
FP06-1	9.854	10.146	9.844	10.002	10.075	9.745	0.148	0.144	0.073	0.158	0.257
FP06-2	9.704	9.755	9.499	10.141	10.436	10.542	0.437	0.386	0.295	0.642	0.401
FP06-3	9.474	9.637	9.538	9.971	10.063	9.86	0.497	0.334	0.092	0.433	0.111
FP07-1	10.176	10.336	10.695	10.229	10.618	10.522	0.053	0.107	0.389	0.466	0.293
FP07-2	10.054	10.016	9.608	10.773	11.129	10.332	0.719	0.757	0.356	1.165	0.441
FP07-3	9.598	10.506	10.321	10.714	10.624	10.58	1.116	0.208	0.09	0.393	0.134
FP08-1	8.499	8.788	8.45	8.916	8.813	9.022	0.417	0.128	0.103	0.466	0.106
FP08-2	7.321	7.954	7.46	8.396	8.369	7.676	1.075	0.442	0.027	0.936	0.72
FP08-3	6.274	6.927	7.675	8.686	9.013	9.028	2.412	1.759	0.327	1.011	0.342
FP09-1	9.289	9.853	10.105	9.753	10.056	9.78	0.464	0.1	0.303	0.352	0.027
FP09-2	10.349	10.547	10.343	10.394	10.438	10.144	0.045	0.153	0.044	0.051	0.25
FP09-3	9.691	9.934	9.855	10.047	10.123	10.049	0.356	0.113	0.076	0.192	0.002
FP10-1	4.388	8.631	8.691	9.597	9.668	9.649	5.209	0.966	0.071	0.906	0.052
FP10-2	6.223	9.479	9.208	9.603	9.977	9.991	3.38	0.124	0.374	0.395	0.388
FP10-3	6.368	11.347	12.032	10.687	11.045	10.926	4.319	0.66	0.358	1.345	0.239
FP11-1	9.807	10.556	10.123	9.737	10.572	10.307	0.07	0.819	0.835	0.386	0.57
FP11-2	10.479	10.517	10.559	10.06	10.552	10.876	0.419	0.457	0.492	0.499	0.816
FP11-3	10.736	12.167	11.051	9.849	10.36	10.626	0.887	2.318	0.511	1.202	0.777
FP12-1	9.662	9.559	9.959	9.229	9.508	9.458	0.433	0.33	0.279	0.73	0.229
FP12-2	9.082	9.467	9.567	9.665	9.634	9.981	0.583	0.198	0.031	0.098	0.316
FP12-3	9.261	9.732	9.086	9.389	9.751	9.981	0.128	0.343	0.362	0.303	0.592
Mean	9.25281	9.97483	9.81519	9.91822	10.1426	10.0518	0.195	0.142	0.041	0.177	0.051
Std	1.41088	0.926405	0.915657	0.561446	0.603525	0.657074

## Sheet: CR_KAISER
	RAW MEAN MOV	RAW MEDIAN PC MOV	RAW MEDIAN DYN MOV	RAW MEAN REF	RAW MEDIAN PC REF	RAW MEDIAN DYN REF
	Cr	Cr	Cr	Cr	Cr	Cr	MeanRef - MeanMov	MeanRef-MEDPCMov	MeanRef-MEDPCRef	MeanRef-MEDDynMov	MeanRef-MEDDynRef
FP01-1	9.476	10.026	8.329	10.254	10.133	10.177	0.778	0.228	0.121	1.925	0.077
FP01-2	8.978	9.244	9.199	9.247	9.199	9.24	0.269	0.003	0.048	0.048	0.007
FP01-3	9.079	9.49	9.719	9.586	9.781	9.955	0.507	0.096	0.195	0.133	0.369
FP02-1	8.719	9.24	9.238	9.237	9.223	9.48	0.518	0.003	0.014	0.001	0.243
FP02-2	8.709	10.362	9.537	9.547	10.076	9.565	0.838	0.815	0.529	0.01	0.018
FP02-3	8.922	9.65	9.286	9.967	10.349	10.391	1.045	0.317	0.382	0.681	0.424
FP03-1	9.022	8.955	8.764	8.961	9.135	9.333	0.061	0.006	0.174	0.197	0.372
FP03-2	8.877	9.226	9.306	9.552	9.608	9.438	0.675	0.326	0.056	0.246	0.114
FP03-3	8.791	9.035	8.763	9.343	9.498	9.45	0.552	0.308	0.155	0.58	0.107
FP04-1	9.483	9.423	9.352	9.766	10.077	9.682	0.283	0.343	0.311	0.414	0.084
FP04-2	9.14	9.078	9.303	9.218	9.076	8.785	0.078	0.14	0.142	0.085	0.433
FP04-3	8.963	9.024	8.984	8.987	9.161	9.212	0.024	0.037	0.174	0.003	0.225
FP05-1	9.042	9.378	10.065	9.169	9.898	9.886	0.127	0.209	0.729	0.896	0.717
FP05-2	8.68	9.288	9.262	9.456	9.884	9.475	0.776	0.168	0.428	0.194	0.019
FP05-3	8.445	9.413	8.665	10.09	10.13	9.051	1.645	0.677	0.04	1.425	1.039
FP06-1	8.932	8.841	8.741	9.104	9.164	8.893	0.172	0.263	0.06	0.363	0.211
FP06-2	8.401	8.76	8.582	9.154	9.248	9.142	0.753	0.394	0.094	0.572	0.012
FP06-3	8.851	8.881	8.896	9.029	8.921	8.69	0.178	0.148	0.108	0.133	0.339
FP07-1	9.254	9.569	8.991	9.606	9.989	9.739	0.352	0.037	0.383	0.615	0.133
FP07-2	9.869	10.079	9.966	10.355	10.238	10.456	0.486	0.276	0.117	0.389	0.101
FP07-3	9.273	9.918	10.138	9.87	9.776	9.905	0.597	0.048	0.094	0.268	0.035
FP08-1	9.67	9.821	10.391	10.087	10.174	10.393	0.417	0.266	0.087	0.304	0.306
FP08-2	8.431	8.923	8.116	8.774	8.499	8.438	0.343	0.149	0.275	0.658	0.336
FP08-3	6.646	7.236	8.152	9.077	9.562	8.729	2.431	1.841	0.485	0.925	0.348
FP09-1	10.227	10.592	10.706	10.896	11.241	10.778	0.669	0.304	0.345	0.19	0.118
FP09-2	10.341	10.361	10.473	10.296	10.273	10.05	0.045	0.065	0.023	0.177	0.246
FP09-3	9.789	9.808	9.812	9.936	10.068	9.894	0.147	0.128	0.132	0.124	0.042
FP10-1	4.463	8.252	8.889	9.045	9.054	8.92	4.582	0.793	0.009	0.156	0.125
FP10-2	5.793	8.764	8.85	9.026	8.96	9.136	3.233	0.262	0.066	0.176	0.11
FP10-3	5.108	9.669	10.983	9.414	9.738	9.9	4.306	0.255	0.324	1.569	0.486
FP11-1	9.082	9.558	9.3	9.274	9.565	8.782	0.192	0.284	0.291	0.026	0.492
FP11-2	8.797	9.126	8.842	9.223	9.603	9.523	0.426	0.097	0.38	0.381	0.3
FP11-3	9.379	10.036	9.073	9.237	9.385	9.221	0.142	0.799	0.148	0.164	0.016
FP12-1	8.395	8.595	8.842	8.751	8.984	9.236	0.356	0.156	0.233	0.091	0.485
FP12-2	8.359	8.551	8.671	8.808	8.783	8.934	0.449	0.257	0.025	0.137	0.126
FP12-3	8.017	8.539	7.922	8.217	8.552	8.772	0.2	0.322	0.335	0.295	0.555
Mean	8.65008	9.29753	9.22522	9.43219	9.58347	9.46253	0.195	0.142	0.041	0.177	0.051
Std	1.24936	0.654843	0.714583	0.539482	0.576416	0.566054

## Sheet: Stats
GABA	MeanMov	MedPCMov	MedDynMov	MeanRef	MedPCRef	MedDynRef		FWHM	MeanMov	MedPCMov	MedDynMov	MeanRef	MedPCRef	MedDynRef
MeanMov		0.3041	0.754	0.1591	0.0441	0.1094		MeanMov		0.0017	0.0019	0.5638	< 0.001	< 0.001
MedPCMov			0.193	0.3596	0.053	0.2791		MedPCMov			0.8369	0.417	0.0031	0.0023
MedDynMov				0.1024	0.019	0.1011		MedDynMov				0.4088	0.0051	0.005
MeanRef					0.0249	0.7862		MeanRef					0.244	0.2552
MedPCRef						0.2505		MedPCRef						0.9168
CR	MeanMov	MedPCMov	MedDynMov	MeanRef	MedPCRef	MedDynRef
MeanMov		< 0.001	0.0128	< 0.001	< 0.001	< 0.001
MedPCMov			0.4382	0.0722	0.001	0.0387
MedDynMov				0.037	< 0.001	0.0081
MeanRef					< 0.001	0.5982
MedPCRef						0.0309
NAA	MeanMov	MedPCMov	MedDynMov	MeanRef	MedPCRef	MedDynRef
MeanMov		< 0.001	0.0104	0.0035	< 0.001	< 0.001
MedPCMov			< 0.001	0.593	0.1064	0.4953
MedDynMov				0.3317	0.0032	0.0479
MeanRef					< 0.001	0.0882
MedPCRef						0.0961
Glx	MeanMov	MedPCMov	MedDynMov	MeanRef	MedPCRef	MedDynRef
MeanMov		0.0071	< 0.001	0.00278	0.0071	< 0.001
MedPCMov			0.0643	0.4121	0.848	0.4324
MedDynMov				0.0713	0.3301	0.6139
MeanRef					0.1834	0.0116
MedPCRef						0.5736

## Sheet: GLX_KAISER
	RAW MEAN MOV	RAW MEDIAN PC MOV	RAW MEDIAN DYN MOV	RAW MEAN REF	RAW MEDIAN PC REF	RAW MEDIAN DYN REF
	Glx	Glx	Glx	Glx	Glx	Glx	MeanRef - MeanMov	MeanRef-MEDPCMov	MeanRef-MEDPCRef	MeanRef-MEDDynMov	MeanRef-MEDDynRef
FP01-1	2.295	7.549	9.452	2.345	6.388	5.335	0.05	5.204	4.043	7.107	2.99
FP01-2	5.748	6.056	6.327	6.509	6.564	6.356	0.761	0.453	0.055	0.182	0.153
FP01-3	5.449	6.812	6.586	4.945	4.794	6.103	0.504	1.867	0.151	1.641	1.158
FP02-1	6.366	6.45	5.98	6.206	6.9	6.403	0.16	0.244	0.694	0.226	0.197
FP02-2	3.903	3.566	4.586	4.547	5.397	6.632	0.644	0.981	0.85	0.039	2.085
FP02-3	4.003	5.823	6.083	4.442	4.45	5.62	0.439	1.381	0.008	1.641	1.178
FP03-1	5.083	5.338	5.625	5.479	5.387	5.605	0.396	0.141	0.092	0.146	0.126
FP03-2	4.807	5.212	4.334	4.564	4.293	4.487	0.243	0.648	0.271	0.23	0.077
FP03-3	4.465	4.775	4.114	5.395	4.736	4.87	0.93	0.62	0.659	1.281	0.525
FP04-1	5.43	6.742	7.854	4.757	4.813	4.677	0.673	1.985	0.056	3.097	0.08
FP04-2	4.787	6.101	5.455	6.243	9.404	7.756	1.456	0.142	3.161	0.788	1.513
FP04-3	7.208	8.033	7.669	6.459	6.466	6.49	0.749	1.574	0.007	1.21	0.031
FP05-1	2.306	3.494	3.541	3.629	2.258	4.999	1.323	0.135	1.371	0.088	1.37
FP05-2	4.496	5.066	3.717	4.283	4.646	4.874	0.213	0.783	0.363	0.566	0.591
FP05-3	3.762	3.873	6.023	2.868	6.9	3.892	0.894	1.005	4.032	3.155	1.024
FP06-1	4.21	4.12	4.091	5.384	5.896	4.311	1.174	1.264	0.512	1.293	1.073
FP06-2	5.036	5.757	5.595	7.283	7.187	6.605	2.247	1.526	0.096	1.688	0.678
FP06-3	6.077	6.631	7.31	6.539	6.339	6.444	0.462	0.092	0.2	0.771	0.095
FP07-1	6.035	5.85	5.625	6.393	6.54	6.84	0.358	0.543	0.147	0.768	0.447
FP07-2	7.671	7.824	8.705	7.652	7.244	7.71	0.019	0.172	0.408	1.053	0.058
FP07-3	6.198	6.198	7.29	6.844	6.812	7.047	0.646	0.646	0.032	0.446	0.203
FP08-1	5.699	5.797	9.998	4.448	6.127	3.834	1.251	1.349	1.679	5.55	0.614
FP08-2	3.208	5.631	5.637	4.069	4.944	3.95	0.861	1.562	0.875	1.568	0.119
FP08-3	3.332	3.234	4.831	4.406	5.557	6.888	1.074	1.172	1.151	0.425	2.482
FP09-1	7.275	6.831	7.414	5.472	6.59	7.529	1.803	1.359	1.118	1.942	2.057
FP09-2	7.018	7.403	7.637	6.64	6.772	6.2	0.378	0.763	0.132	0.997	0.44
FP09-3	5.851	5.676	5.92	6.531	6.597	6.841	0.68	0.855	0.066	0.611	0.31
FP10-1	2.708	5.005	5.863	7.191	6.996	7.186	4.483	2.186	0.195	1.328	0.005
FP10-2	4.391	4.379	7.844	7.08	7.565	6.811	2.689	2.701	0.485	0.764	0.269
FP10-3	3.388	3.367	2.697	7.614	7.285	7.418	4.226	4.247	0.329	4.917	0.196
FP11-1	4.584	5.85	4.975	4.637	0.135	7.414	0.053	1.213	4.502	0.338	2.777
FP11-2	6.627	6.507	5.483	4.965	5.801	5.788	1.662	1.542	0.836	0.518	0.823
FP11-3	3.929	11.88	10.674	6.604	5.854	8.371	2.675	5.276	0.75	4.07	1.767
FP12-1	5.714	4.199	6.842	5.416	5.831	5.286	0.298	1.217	0.415	1.426	0.13
FP12-2	3.508	3.503	3.495	4.455	4.662	4.89	0.947	0.952	0.207	0.96	0.435
FP12-3	3.824	4.339	4.032	3.401	3.2	1.625	0.423	0.938	0.201	0.631	1.776
Mean	4.89975	5.69086	6.09178	5.43597	5.75917	5.91908	0.195	0.142	0.041	0.177	0.051
Std	1.3989	1.66936	1.85208	1.33625	1.61615	1.39536

## Sheet: FWHM
	RAW MEAN MOV	RAW MEDIAN PC MOV	RAW MEDIAN DYN MOV	RAW MEAN REF	RAW MEDIAN PC REF	RAW MEDIAN DYN REF
	FWHM	FWHM	FWHM	FWHM	FWHM	FWHM
FP01-1	0.127	0.1177	0.1222	0.1164	0.1086	0.1023
FP01-2	0.093	0.086	0.0927	0.0721	0.0676	0.0676
FP01-3	0.0815	0.0823	0.0809	0.0848	0.0816	0.0807
FP02-1	0.081	0.0902	0.0814	0.0764	0.0783	0.0829
FP02-2	0.093	0.087	0.0915	0.0782	0.0719	0.0771
FP02-3	0.0859	0.0805	0.0858	0.841	0.0895	0.0759
FP03-1	0.0717	0.0774	0.0662	0.0718	0.0764	0.0799
FP03-2	0.0754	0.0716	0.0691	0.0749	0.0727	0.0739
FP03-3	0.0762	0.0759	0.0776	0.0734	0.0664	0.0735
FP04-1	0.07	0.059	0.0688	0.0828	0.0801	0.0643
FP04-2	0.0787	0.0753	0.0682	0.0879	0.0783	0.077
FP04-3	0.0756	0.0718	0.0706	0.076	0.0757	0.0741
FP05-1	0.0889	0.0823	0.0831	0.0859	0.0787	0.0803
FP05-2	0.0758	0.0783	0.0817	0.0735	0.0732	0.071
FP05-3	0.0974	0.0826	0.0798	0.0913	0.0859	0.0806
FP06-1	0.0777	0.0779	0.0764	0.0769	0.0711	0.0789
FP06-2	0.0844	0.0852	0.0789	0.0646	0.0573	0.0664
FP06-3	0.0788	0.082	0.0801	0.0712	0.0689	0.0713
FP07-1	0.0797	0.08	0.0716	0.0756	0.0695	0.0731
FP07-2	0.0652	0.0705	0.0674	0.0636	0.0645	0.0651
FP07-3	0.0875	0.0792	0.073	0.0687	0.0638	0.0632
FP08-1	0.1056	0.1013	0.1007	0.1189	0.1118	0.1084
FP08-2	0.1431	0.1325	0.1296	0.1014	0.101	0.0971
FP08-3	0.1524	0.144	0.1469	0.1033	0.1012	0.0993
FP09-1	0.0662	0.0683	0.0776	0.0867	0.0703	0.0826
FP09-2	0.0675	0.0729	0.0635	0.073	0.0733	0.0691
FP09-3	0.0719	0.0701	0.072	0.0682	0.0674	0.0648
FP10-1	0.1108	0.0702	0.0706	0.0672	0.0654	0.0678
FP10-2	0.0895	0.0778	0.0728	0.0674	0.063	0.0593
FP10-3	0.1159	0.0927	0.0939	0.073	0.0687	0.0648
FP11-1	0.0886	0.086	0.0814	0.0885	0.0821	0.088
FP11-2	0.0744	0.0698	0.074	0.0839	0.0771	0.0743
FP11-3	0.1091	0.1007	0.1021	0.0748	0.0663	0.0756
FP12-1	0.0795	0.0716	0.0794	0.0765	0.0729	0.0839
FP12-2	0.0889	0.0885	0.1004	0.0712	0.0791	0.0755
FP12-3	0.0866	0.075	0.0745	0.0849	0.0806	0.075
Mean	0.0887333	0.083725	0.0835111	0.101275	0.0766722	0.0767944
Std	0.0200415	0.0170553	0.0179914	0.125695	0.0123623	0.0110465

## Sheet: GABA
	RAW MEAN MOV	RAW MEDIAN PC MOV	RAW MEDIAN DYN MOV	RAW MEAN REF	RAW MEDIAN PC REF	RAW MEDIAN DYN REF
	GABA	GABA	GABA	GABA	GABA	GABA
FP01-1	1.368	1.167	1.128	1.276	1.323	1.287
FP01-2	0.884	1.09	1.08	1.394	1.34	1.462
FP01-3	1.193	1.402	1.391	1.352	1.326	1.25
FP02-1	1.085	1.022	0.95	1.172	1.21	1.11
FP02-2	1.283	1.037	0.943	1.105	1.073	1.081
FP02-3	0.988	1.07	1.111	1.114	1.085	1.091
FP03-1	1.308	1.291	1.362	1.576	1.628	1.753
FP03-2	1.352	1.281	1.352	1.36	1.405	1.371
FP03-3	1.378	1.301	1.226	1.38	1.362	1.342
FP04-1	1.199	1.244	1.286	1.361	1.317	1.43
FP04-2	1.348	1.425	1.355	1.353	1.31	1.37
FP04-3	1.533	1.419	1.85	1.342	1.388	1.343
FP05-1	1.046	1.207	1.085	1.42	1.448	1.407
FP05-2	1.428	1.344	1.387	1.287	1.31	1.182
FP05-3	1.627	1.508	1.536	1.251	1.306	1.313
FP06-1	1.395	1.307	1.44	1.116	1.18	1.158
FP06-2	1.216	1.221	1.123	1.281	1.317	1.322
FP06-3	1.189	1.099	1.076	1.168	1.132	1.071
FP07-1	1.287	1.404	1.342	1.251	1.267	1.193
FP07-2	1.005	1.013	0.63	1.244	1.246	1.316
FP07-3	1.98	1.402	1.373	1.395	1.404	1.319
FP08-1	1.069	1.132	0.988	1.242	1.069	1.208
FP08-2	1.054	1.13	1.136	1.196	1.18	1.152
FP08-3	1.068	0.973	1.162	1.235	1.296	1.248
FP09-1	1.332	1.307	1.305	1.278	1.234	1.281
FP09-2	1.219	1.247	1.235	1.441	1.577	1.388
FP09-3	1.355	1.368	1.366	1.432	1.344	1.388
FP10-1	1.13	0.976	0.941	1.174	1.155	1.223
FP10-2	0.779	0.858	0.827	1.204	1.217	1.185
FP10-3	1.523	1.255	1.388	1.186	1.145	1.345
FP11-1	0.919	1.175	1.055	1.132	1.114	1.067
FP11-2	1.236	1.368	1.353	1.161	1.087	1.165
FP11-3	1.361	1.374	1.373	1.292	1.311	1.22
FP12-1	1.404	1.449	1.455	1.21	1.201	1.167
FP12-2	0.904	1.218	1.17	1.391	1.327	1.383
FP12-3	1.086	1.25	1.075	1.363	1.347	1.349

## Sheet: NAA
	RAW MEAN MOV	RAW MEDIAN PC MOV	RAW MEDIAN DYN MOV	RAW MEAN REF	RAW MEDIAN PC REF	RAW MEDIAN DYN REF
	NAA	NAA	NAA	NAA	NAA	NAA
FP01-1	9.508	9.769	9.603	9.527	9.612	9.449
FP01-2	10.359	10.476	10.427	10.013	10.076	9.977
FP01-3	10.705	10.925	10.853	10.705	10.492	10.828
FP02-1	9.978	9.996	10.141	10.275	10.335	10.298
FP02-2	9.487	9.889	9.783	10.085	9.992	9.986
FP02-3	10.093	10.138	10.266	10.406	10.542	10.605
FP03-1	9.733	9.823	9.715	10.102	9.977	10.102
FP03-2	9.793	9.88	9.81	10.115	10.182	10.291
FP03-3	9.033	9.133	9.118	9.297	9.359	9.397
FP04-1	10.394	10.541	10.381	10.04	9.925	10.209
FP04-2	10.186	10.304	10.21	10.579	10.572	10.462
FP04-3	10.147	10.184	10.298	10.134	10.104	10.229
FP05-1	9.531	9.601	9.431	10.07	10.022	9.783
FP05-2	8.832	9.137	8.941	9.342	9.469	9.371
FP05-3	9.722	9.983	9.972	9.521	9.673	9.425
FP06-1	9.931	9.999	10.04	9.968	9.95	9.853
FP06-2	9.715	9.858	9.85	9.963	10.045	9.978
FP06-3	9.521	9.542	9.599	9.879	9.897	9.83
FP07-1	9.885	10.042	10.001	10.206	10.257	10.354
FP07-2	10.267	10.484	10.49	10.748	10.829	10.64
FP07-3	9.886	10.16	10.074	10.594	10.57	10.624
FP08-1	8.447	8.684	8.45	8.595	8.632	8.818
FP08-2	6.779	7.34	7.258	8.242	8.2	8.11
FP08-3	7.835	8.051	8.115	8.661	8.543	8.762
FP09-1	9.617	9.665	9.677	9.986	10.029	10.041
FP09-2	10.338	10.438	10.518	10.257	10.312	10.501
FP09-3	9.764	9.942	9.77	9.988	10	9.974
FP10-1	8.668	9.108	8.853	9.451	9.464	9.448
FP10-2	9.34	9.476	9.392	9.669	9.622	9.775
FP10-3	9.492	10.119	9.829	10.07	10.237	9.979
FP11-1	9.918	10.289	10.022	10.095	10.224	10.176
FP11-2	10.382	10.408	10.344	10.39	10.381	10.1
FP11-3	10.111	10.242	9.879	10.071	10.054	10.207
FP12-1	9.549	9.596	9.464	9.354	9.31	9.227
FP12-2	9.111	9.38	9.441	9.721	9.564	9.507
FP12-3	9.682	9.668	9.668	9.682	9.741	9.648

## Sheet: CR
	RAW MEAN MOV	RAW MEDIAN PC MOV	RAW MEDIAN DYN MOV	RAW MEAN REF	RAW MEDIAN PC REF	RAW MEDIAN DYN REF
	Cr	Cr	Cr	Cr	Cr	Cr
FP01-1	8.321	8.342	8.53	8.825	8.894	8.959
FP01-2	8.906	9.103	8.927	9.308	9.306	9.218
FP01-3	9.202	9.178	9.408	9.485	9.18	9.487
FP02-1	9.343	9.154	9.381	9.317	9.315	9.197
FP02-2	9.415	9.668	9.657	9.662	9.62	9.625
FP02-3	9.591	9.837	9.741	10.106	10.108	10.192
FP03-1	9.034	8.929	8.893	9.056	9.094	9.153
FP03-2	9.242	9.409	9.261	9.625	9.428	9.578
FP03-3	8.944	8.924	9.012	9.043	9.359	9.26
FP04-1	9.496	9.592	9.457	9.688	9.688	9.65
FP04-2	9.309	9.309	9.405	9.098	9.044	9.134
FP04-3	9.054	8.945	8.989	8.871	8.9	9.151
FP05-1	8.738	8.754	8.653	9.412	9.072	9.321
FP05-2	8.886	9.01	8.907	9.209	9.32	9.305
FP05-3	8.959	9.413	9.239	9.236	9.346	9.168
FP06-1	8.992	8.957	9.031	9.13	9.07	9.146
FP06-2	8.679	8.828	8.719	9.254	9.274	9.233
FP06-3	9.009	9.038	9.022	9.025	8.994	9.09
FP07-1	9.431	9.525	9.464	9.62	9.612	9.61
FP07-2	10.192	10.2	9.985	10.417	10.43	10.256
FP07-3	9.631	9.871	9.747	9.739	9.583	9.783
FP08-1	9.857	9.875	9.907	9.4	9.431	9.492
FP08-2	7.616	7.717	7.62	8.406	8.288	8.542
FP08-3	8.095	8.283	8.162	9.398	9.368	9.479
FP09-1	10.327	10.35	10.415	10.792	10.763	10.732
FP09-2	10.413	10.34	10.591	10.168	10.189	10.3
FP09-3	9.897	9.91	9.863	9.963	10.037	10.031
FP10-1	8.941	9.152	9.202	9.165	9.159	9.167
FP10-2	8.934	8.947	9.078	9.066	9.067	8.99
FP10-3	8.847	9.157	9.271	9.438	9.428	9.339
FP11-1	8.992	9.025	9.011	9.063	9.011	8.971
FP11-2	9.14	9.108	9.192	9.354	9.375	9.263
FP11-3	8.972	9.036	8.701	9.267	9.274	9.262
FP12-1	8.592	8.414	8.344	8.758	8.728	8.777
FP12-2	8.548	8.571	8.78	8.784	8.799	8.689
FP12-3	8.152	8.213	8.108	8.579	8.552	8.573

## Sheet: GLX
	RAW MEAN MOV	RAW MEDIAN PC MOV	RAW MEDIAN DYN MOV	RAW MEAN REF	RAW MEDIAN PC REF	RAW MEDIAN DYN REF
	Glx	Glx	Glx	Glx	Glx	Glx
FP01-1	5.718	5.514	5.576	5.689	5.981	5.655
FP01-2	6.456	6.544	6.156	6.533	6.338	6.052
FP01-3	7.362	7.513	7.512	5.559	5.623	5.847
FP02-1	6.314	6.351	5.4	6.91	7.148	7.024
FP02-2	5.769	6.136	6.389	6.983	6.4	7.122
FP02-3	7.285	6.662	7.514	7.347	7.542	6.983
FP03-1	5.411	6.051	5.174	6.352	6.009	6.321
FP03-2	5.198	5.076	5.291	4.617	4.923	5.403
FP03-3	5.84	5.734	5.483	6.417	6.704	6.166
FP04-1	7.534	7.443	7.664	6.742	6.89	6.708
FP04-2	6.336	6.117	6.225	8.012	7.895	7.892
FP04-3	7.141	7.603	7.057	6.223	6.274	6.313
FP05-1	6.447	6.682	6.466	5.56	5.726	5.057
FP05-2	5.589	5.33	5.847	4.863	5.058	5.048
FP05-3	6.093	6.898	6.211	6.457	6.346	6.323
FP06-1	6.379	6.331	6.322	6.323	6.149	6.1
FP06-2	6.497	6.583	6.578	7.003	7.49	7.067
FP06-3	6.045	6.115	6.085	6.715	6.449	6.799
FP07-1	6.159	5.958	5.932	6.279	6.127	6.437
FP07-2	7.332	7.228	7.28	7.544	7.387	7.653
FP07-3	6.388	6.274	6.57	7.019	6.898	6.938
FP08-1	5.336	4.607	5.525	4.071	3.998	4.377
FP08-2	3.94	3.52	2.835	4.508	4.226	3.105
FP08-3	5.091	4.645	4.717	5.763	6.099	6.374
FP09-1	7.852	7.852	7.495	7.044	7.148	7.088
FP09-2	6.919	6.926	7.632	6.495	6.45	7.005
FP09-3	6.04	6.053	6.034	6.613	6.697	6.78
FP10-1	6.245	6.533	6.92	7.621	7.538	7.769
FP10-2	5.898	6.362	5.643	7.715	7.938	7.773
FP10-3	7.409	7.259	7.311	7.845	7.838	7.665
FP11-1	6.732	6.927	6.726	7.248	7.27	7.448
FP11-2	7.322	7.362	7.426	7.105	7.029	7.162
FP11-3	7.505	7.263	7.405	7.168	7.3	7.22
FP12-1	5.788	6.159	6.421	6.521	6.763	6.298
FP12-2	4.369	4.61	4.183	5.407	5.429	5.309
FP12-3	5.21	5.481	5.343	4.219	4.101	4.079
